# Supplementary material for: Presence, Location and Conservation of Putative G-Quadruplex Forming Sequences in Arboviruses Infecting Humans
Source: Int J Mol Sci. 2023 May 30;24(11):9523. doi: 10.3390/ijms24119523 (PMC10253674; doi:10.3390/ijms24119523)
Supplement: Supplementary file 1 [file ijms-24-09523-s001.zip]

Archive with 2 entries (2 files):
- aligned_genomes.zip
- ijms-2327452-supplementary figures and tables.pdf
